# Supplementary material for: KCNE1 does not shift TMEM16A from a Ca2+ dependent to a voltage dependent Cl- channel and is not expressed in renal proximal tubule
Source: Pflugers Arch. 2023 Jul 13;475(8):995–1007. doi: 10.1007/s00424-023-02829-5 (PMC10359377; doi:10.1007/s00424-023-02829-5)
Supplement: Supplementary file 1 — ESM 1 [file 424_2023_2829_MOESM1_ESM.zip]

Archive with 9 entries (9 files):
- FigS1.pdf
- FigS2.pdf
- FigS3.pdf
- FigS4.pdf
- FigS5.pdf
- FigS6.pdf
- FigS7.pdf
- FigS8.pdf
- FigS9.pdf
